# Supplementary material for: Authentication and Geographical Characterisation of Italian Grape Musts through Glucose and Fructose Carbon Isotopic Ratios Determined by LC-IRMS
Source: Molecules. 2023 Feb 2;28(3):1411. doi: 10.3390/molecules28031411 (PMC9919784; doi:10.3390/molecules28031411)
Supplement: Supplementary file 1 [file molecules-28-01411-s001.zip]

Archive with 1 entries (1 files):
- molecules-2144398-supplementary.pdf
